# Supplementary material for: Economic burden of disease progression among multiple myeloma patients who have received transplant and at least one line of therapy in the US
Source: Blood Cancer J. 2021 Feb 16;11(2):35. doi: 10.1038/s41408-021-00431-5 (PMC8093246; doi:10.1038/s41408-021-00431-5)
Supplement: Supplementary file 1 — Appendix [file 41408_2021_431_MOESM1_ESM.xlsx]

## Sheet: Sheet1
Appendix. Algorithm Used to Identify L2 Initiation Date		Appendix. Algorithm Used to Identify L2 Initiation Date
Patients who received lenalidomide first, the date		First Treatment received in L1	L2 Initiation date (First Occurrence of Any of the Following)
1) dexamethasone was added to lenalidomide		Lenolidomide	1) Dexamethasone added to lenalidomide,
2) lenalidomide strength was increased to 20 mg or more			2) Lenalidomide strength increased to 20 mg or more,
3) a switch to or addition of bortezomib observed after day 60 of lenalidomide initiation			3) Switch to or addition of bortezomib after day 60 of lenalidomide initiation,
4) a switch to or addition of any other MM therapy excluding bortezomib observed after lenalidomide initiation,			4) Switch to or addition of any other MM therapy excluding bortezomib observed after lenalidomide initiation,
5) with gap>200 days in lenalidomide therapy, or			5) Gap>200 days in lenalidomide therapy, or
6) the first date lenalidomide was received if it was more than 1 year after SCTs.			6) If the date of the first receipt of lenalidomide was more than 1 year after SCTs, then the date of the first receipt of lenalidomide.
Patients who received bortezomib first, the date		Bortezomib	1) Switch to or addition of carfilzomib or ixazomib after bortezomib initiation,
1) a switch to or addition of carfilzomib or ixazomib observed after bortezomib initiation			2) Switch to or addition of any other MM therapy excluding PIs after day 60 of bortezomib initiation,
2) a switch to or addition of any other MM therapy excluding PIs observed after day 60 of bortezomib initiation			3) Gap>90 days in bortezomib therapy,
3) with gap>90 days in bortezomib therapy, or			4) If the date of the first receipt of bortezomib was more than 200 days after SCTs, then the date of the first receipt of bortezomib.
4) the first date bortezomib was received if it was more than 200 days after SCTs.		Thalidomide	1) Switch to or addition of pomalidomide or lenalidomide after thalidomide initiation,
Patients who received thalidomide first, the date			2) Switch to or addition of any other MM therapy excluding IMiDs after day 60 of thalidomide initiation,
1) a switch to or addition of pomalidomide or lenalidomide observed after thalidomide initiation			3) Gap>90 days in thalidomide therapy, or
2) a switch to or addition of any other MM therapy excluding IMiDs observed after day 60 of thalidomide initiation			4) If the date of the first receipt of thalidomide was more than 200 days after SCTs, then the date of the first receipt of thalidomide.
3) with gap>90 days in thalidomide therapy, or		Other	1) Switch to or addition of other MM therapy after day 60 of the MM therapy initiation, or
4) the first date thalidomide was received if it was more than 200 days after SCTs.			2) If the date of the first receipt of first MM therapy was more than 100 days after SCTs, then the date of the first receipt of such therapy.
The remaining patients whose first MM therapy after SCT was not lenalidomide, bortezomib, or thalidomide, the date
1) a switch to or addition of other MM therapy observed after day 60 of the MM therapy initiation, or
2) the first date MM therapy was received after SCT if it was more than 100 days after SCTs.
